# Supplementary material for: Diterpenoids from the Brown Alga Rugulopteryx okamurae and Their Anti-Inflammatory Activity
Source: Mar Drugs. 2021 Nov 27;19(12):677. doi: 10.3390/md19120677 (PMC8704470; doi:10.3390/md19120677)
Supplement: Supplementary file 1 [file marinedrugs-19-00677-s001.zip]

Archive with 1 entries (1 files):
- marinedrugs-1472617-supplementary.pdf
